# Supplementary material for: Therapeutic Liquid Formulations Based on Low Transition Temperature Mixtures for the Incorporation of Anti-Inflammatory Drugs
Source: Pharmaceutics. 2021 Oct 5;13(10):1620. doi: 10.3390/pharmaceutics13101620 (PMC8540160; doi:10.3390/pharmaceutics13101620)
Supplement: Supplementary file 1 [file pharmaceutics-13-01620-s001.zip]

Archive with 1 entries (1 files):
- pharmaceutics-1359238-supplementary.pdf
